# Supplementary material for: Arundina graminifolia Ameliorates Cisplatin-Induced Acute Kidney Injury via Pathological Targeted Recruitment of Flavonoid Aglycones: A Study Integrating Serum/Kidney Pharmacochemistry and Network Pharmacology
Source: Molecules. 2026 Jun 4;31(11):1951. doi: 10.3390/molecules31111951 (PMC13257526; doi:10.3390/molecules31111951)
Supplement: Supplementary file 1 [file molecules-31-01951-s001.zip › Supplementary Tables.xlsx]

## Sheet: Supplementary Table S1
Supplementary Table S1. Detailed identification of the 93 chemical components characterized in the Arundina graminifolia extract (BYJ) in vitro using UPLC-Q-TOF-MS/MS.
NO.	name	Formula	Adduct	Rt(min)	Average m/z	Reference m/z	PPM	MS1 isotopic spectrum	MS/MS spectrum
1	Proline betaine	C₇H₁₃NO₂	[M+H]⁺	0.893	144.102	144.102	-1.59609	144.10168:134773 145.10503:20344 146.10839:9344	51.02337:100 51.99472:80 52.01876:20 52.86857:40 53.00213:80 53.03885:1946 53.99787:40 54.00936:20 54.03386:220 54.03813:40 54.84228:20 55.01816:264 55.04232:200 55.05444:3425 55.39819:20 55.43172:20 55.8707:32 55.93141:30 56.01835:33 56.04974:6656 56.29996:35 56.35193:20 56.86947:20 57.03365:607 57.04147:44 57.05764:957 57.06976:72 57.37582:20 57.85365:20 57.87851:317 57.90421:21 58.02939:93 58.…
2	MALATE	C₄H₆O₅	[M-H]⁻	0.941	133.015	133.014	4.36044	133.01434:2236 134.01769:178 135.02105:494	59.01346:180 59.02016:20 70.78187:47 71.01375:2068 71.63296:23 72.99303:1065 87.00825:60 89.02529:160 99.9336:20 115.00324:543 133.01395:121
3	N-Fructosyl pyroglutamate	C₁₁H₁₇NO₈	[M-H]⁻	0.97	290.088	290.087	1.48231	290.08762:2911 291.09097:420 292.09433:134	58.00597:80 59.0135:160 69.0361:60 70.0298:200 71.01316:100 72.99241:20 73.02867:160 74.02514:20 75.00928:20 80.05079:20 82.02976:160 83.01279:20 83.01745:20 84.0077:41 84.04555:348 85.02838:40 85.0315:20 86.02377:21 94.02892:20 95.01298:40 96.0454:80 97.02956:60 98.02471:60 98.06187:61 101.02392:288 108.04511:20 111.02909:20 112.03043:20 112.04009:100 113.02575:40 115.00216:20 115.98926:20 124.0…
4	INOSINE	C₁₀H₁₂N₄O₅	[M-H]⁻	1.093	267.073	267.073	0.898631	267.07324:3958 268.07659:920 269.07995:485	53.01471:20 57.03367:20 59.01389:20 64.00639:140 65.01452:361 65.0214:22 65.99851:403 66.0072:44 66.00956:40 73.04044:20 79.02075:20 79.0291:41 79.95918:21 80.02537:762 89.02455:24 92.01186:24 92.02536:1975 106.03436:20 106.04135:60 107.02462:20 107.03637:40 107.66372:71 108.02027:2355 108.03544:25 108.66021:20 109.04139:20 111.00904:20 119.03605:20 124.00702:20 133.01611:80 134.02364:160 134.037…
5	3-Pyridinemthanol	C₆H₇NO	[M+H]⁺	1.093	110.06	110.061	-9.63105	110.05964:6864 111.06299:1797 112.06635:2570	50.01494:160 51.01154:20 51.02305:220 51.99445:120 52.01857:120 52.03139:120 53.00282:161 53.03175:41 53.03914:378 53.99758:489 54.00538:24 54.03425:84 54.04324:46 55.01819:81 55.02589:20 55.04605:42 55.05475:418 55.21972:21 56.021:40 56.05019:60 57.02208:40 59.07303:20 62.014:40 63.02244:100 64.01813:40 64.03001:42 65.03909:1160 66.03447:434 66.04718:142 66.82354:20 67.01827:160 67.04206:1815 67…
6	3-Hydroxypyridine	C₅H₅NO	[M+H]⁺	1.108	96.0441	96.0449	-8.74591	96.04407:7004 97.04742:1063 98.05078:759	50.01526:287 51.01058:102 51.02308:374 51.99432:81 51.99854:21 52.00582:44 52.01835:757 52.03125:117 52.0376:20 53.00172:60 53.99673:160 65.00568:20 66.03548:41 67.00517:21 67.04199:308 67.83294:40 67.98939:104 68.04977:1055 68.06016:22 69.03526:40 75.01131:20 76.01863:22 78.03402:1401 79.04185:240 94.02697:40 95.7283:20 95.73164:25 95.73514:45 96.04469:2641
7	NICOTINATE	C₆H₅NO₂	[M+H]⁺	1.108	124.039	124.04	-5.64334	124.03951:14899 125.04286:2010 126.04622:25852	50.01527:923 51.01092:160 51.02321:2029 51.99473:40 52.01844:1753 52.03034:630 52.86771:23 53.00163:60 53.02423:20 53.02654:27 53.03879:3155 54.0357:20 54.14448:20 55.00235:20 55.01765:160 55.05429:80 55.93355:20 56.05014:20 57.04755:20 64.01664:20 65.00291:40 65.0389:140 65.92643:40 66.03224:20 67.0044:20 67.04169:40 67.05426:40 68.01359:40 68.0501:80 68.99731:40 69.03424:20 75.01371:20 77.03838…
8	L-Tyrosine	C₉H₁₁NO₃	[M+H]⁺	1.108	182.081	182.081	-1.31809	182.08092:21191 183.08427:2268 184.08763:1814	50.01563:288 51.00882:63 51.02314:1507 51.99366:20 52.02983:20 53.00238:60 53.03904:264 53.99694:20 55.01803:140 55.05397:20 56.04948:40 56.96484:20 57.03182:40 58.06486:40 60.08052:20 61.00703:40 63.02288:140 64.82813:40 65.00401:50 65.03875:3186 65.37882:20 66.04609:160 67.0432:40 67.05459:261 67.93597:20 68.01159:20 68.04969:160 68.99699:20 69.03358:20 70.02874:40 70.06549:80 70.95761:20 71.01…
9	m-Hydroxycinnamic acid	C₉H₈O₃	[M-H]⁻	1.109	163.04	163.04	3.74142	163.04015:1205 164.0435:1033 165.04686:2217	55.02059:20 57.03478:20 145.89281:40 162.84061:40
10	N-Fructosyl isoleucine	C₁₂H₂₃NO₇	[M-H]⁻	1.152	292.141	292.139	6.36683	292.14096:2933 293.14431:699 294.14767:839	53.039:20 54.03339:20 55.01939:80 56.9984:20 57.03461:80 57.97585:20 58.00568:60 58.99663:40 59.01402:585 66.03526:60 69.03459:40 70.03077:40 71.01381:263 71.04868:20 72.99234:20 72.99784:41 73.02967:703 74.02564:41 75.05086:20 80.04748:20 81.03403:60 82.03101:60 82.06696:100 83.015:20 83.02059:20 83.03831:20 83.04997:20 84.02274:20 84.04531:200 84.08223:120 85.02961:100 85.06582:40 86.02609:20 8…
11	Adenosine	C₁₀H₁₃N₅O₄	[M+H]⁺	1.155	268.104	268.104	-1.23087	268.10367:212690 269.10702:41179 270.11038:15766	50.01525:20 51.01118:20 51.02308:60 51.9959:20 53.00643:20 53.01343:40 53.03928:100 53.99711:40 54.03346:20 54.83908:23 55.01827:1756 55.02891:256 55.03578:57 55.05473:81 56.04974:65 56.85038:25 56.96339:26 57.03374:2535 57.30757:26 59.04959:243 59.3854:21 60.04397:21 60.08043:41 61.0284:666 65.01383:590 65.03851:21 66.02102:41 66.03683:20 66.04348:21 66.81059:20 67.01739:22 67.02922:909 67.04213…
12	5'-DEOXYADENOSINE	C₁₀H₁₃N₅O₃	[M+H]⁺	1.171	252.109	252.11	-3.37154	252.10915:37591 253.1125:7827 254.11586:4939	50.01598:20 51.02343:160 51.99592:20 52.0177:21 53.00273:21 53.03886:456 53.04831:20 55.01832:121 55.02963:299 55.05445:60 55.05933:22 56.04929:80 56.05732:21 57.03402:313 59.04947:42 60.05638:41 64.8045:21 65.01382:309 65.03861:102 66.0331:20 67.02924:565 67.055:41 68.05083:21 69.03414:659 70.02878:40 70.06598:81 71.01347:84 71.04944:971 72.04513:21 73.02882:1239 73.38402:22 75.04422:60 77.01233…
13	Apigenin	C₁₅H₁₀O₅	[M-H]⁻	1.208	269.046	269.046	-0.0743369	269.0455, 270.0489	151.0032, 117.0345, 225.0556
14	Maltol	C₆H₆O₃	[M+H]⁺	1.217	127.039	127.039	3.85709	127.03919:22237 128.04254:3748 129.0459:2044	50.01567:40 51.01186:20 51.02363:120 52.01955:20 53.00303:61 53.03892:733 54.03422:938 55.01839:282 55.05398:60 56.01313:41 56.04935:286 57.93632:21 58.06605:20 63.0246:60 65.03898:20 66.04767:20 67.019:60 67.05551:40 68.99765:80 69.03131:20 70.06549:20 71.01272:80 71.04853:60 81.03405:80 81.04485:140 81.05061:20 81.07059:21 82.02929:226 83.04849:40 84.0447:200 85.0632:20 95.0243:20 97.02817:20 1…
15	Dianthoside	C₁₂H₁₆O₈	[M+H]⁺	1.217	289.091	289.092	-1.48742	289.09219:9931 290.09554:2743 291.0989:2057	51.02306:60 53.00261:22 53.03882:1152 55.01813:424 55.05458:42 56.05062:41 57.03381:434 59.0498:42 61.02867:481 67.01827:60 67.05297:20 68.05116:20 68.99782:60 69.03385:1139 70.066:80 71.01376:60 71.04957:100 73.02887:160 77.03657:40 79.05598:20 80.04853:40 80.05616:21 80.76891:21 81.03374:568 81.07025:42 82.06612:20 83.01285:140 83.05152:20 84.04553:40 84.08122:60 84.74901:23 85.0287:1701 85.073…
16	Piscidic Acid	C₁₁H₁₂O₇	[M-H]⁻	1.223	255.052	255.051	4.54811	255.05215:2008 256.0555:1689 257.05886:4054	51.02358:40 53.04089:20 56.99777:60 57.03298:20 58.00596:284 59.01354:220 65.00385:40 65.04007:40 66.03459:20 71.01537:21 72.9932:457 75.00857:41 77.0419:60 79.01939:20 80.02672:20 81.03437:40 82.00558:21 83.05188:20 87.0095:41 91.0188:41 93.03464:482 93.06964:21 95.01379:20 95.03275:20 95.04999:20 96.96059:60 97.02844:20 99.00974:20 105.03366:20 105.04017:40 106.04296:80 107.01401:101 107.02106:…
17	2'-O-Methyladenosine	C₁₁H₁₅N₅O₄	[M+H]⁺	1.264	282.12	282.119	1.41784	282.1196:9117 283.12295:4591 284.12631:3903	51.02215:20 53.03973:60 55.0179:200 55.02742:20 55.0559:40 56.02662:20 56.04769:20 57.03403:220 57.07037:20 58.06525:20 59.04903:160 59.05888:20 61.02907:80 65.01312:80 67.02838:40 68.0318:20 68.05:41 69.0337:396 69.06998:20 70.06577:60 71.01291:40 71.04921:60 72.04563:20 72.08097:40 72.08995:20 72.93937:20 73.03067:20 73.06569:60 74.02213:20 75.04532:80 77.03918:40 79.05328:60 80.04921:40 81.034…
18	Spiraeoside	C₂₁H₂₀O₁₂	[M+H]⁺	1.354	465.104	465.103	1.50504	465.10397:5020 466.10732:1764 467.11068:0	56.05:10 68.9977:10 79.05606:10 81.03092:10 85.02825:10 93.03791:10 96.04505:10 96.07966:10 105.07097:10 107.04885:30 109.02715:20 110.06025:10 110.07045:10 121.02959:20 122.059:10 123.04656:10 131.04979:10 132.09711:10 132.10477:10 132.90559:70 135.04573:10 135.08141:10 135.09688:10 137.02254:60 137.05968:20 138.05515:20 143.04617:10 144.06471:10 144.10097:10 145.06284:10 147.04645:10 149.02417:…
19	BENZALDEHYDE	C₇H₆O	[M+H]⁺	3.418	107.049	107.05	-12.3307	107.04868:11343 108.05203:1694 109.05539:504	50.00251:3 50.0154:2430 50.04354:2 50.1154:3 50.12939:2 50.1952:2 50.2008:2 50.26319:2 50.32634:2 50.33542:2 50.36468:2 50.41129:3 50.4151:2 50.42048:3 50.42842:2 50.4476:3 50.4635:3 50.52551:2 50.59413:2 50.62378:2 50.63216:2 50.65547:2 50.66275:2 50.69737:2 50.73673:2 50.74985:2 50.75933:2 50.84838:2 50.85938:33 50.86949:5 50.8717:2 50.88996:2 50.90595:2 50.96081:2 50.98741:3 51.00242:3 51.0090…
20	TRYPTOPHAN	C₁₁H₁₂N₂O₂	[M+H]⁺	4.122	205.097	205.098	-6.04589	205.09677:11063 206.10012:1881 207.10348:836	50.01601:80 51.02298:80 53.00255:60 53.03961:20 54.03437:40 55.01794:20 62.01562:40 63.02321:160 65.03893:616 66.03559:21 66.04682:20 67.04232:43 67.05424:40 69.03299:20 69.06895:20 74.02425:222 75.02353:40 75.03173:20 77.03883:588 78.03484:60 78.04561:40 79.05457:120 81.04521:20 81.0704:40 88.02932:21 88.75402:41 89.03894:994 90.03572:42 90.04664:602 90.75166:47 90.7636:55 91.05451:3688 92.04981…
21	CATECHOL	C₆H₆O₂	[M-H]⁻	4.279	109.03	109.029	5.68656	109.02962:1453 110.03297:185 111.03633:0	50.00437:20 65.00262:20 65.01935:20 108.02255:40 109.0286:60
22	4-Hydroxyquinoline	C₉H₇NO	[M-H]⁻	4.31	144.045	144.045	-2.01325	144.0452:2053 145.04855:570 146.05191:712	65.99821:60 116.05098:20 142.88596:20 144.04514:260
23	Cyanidin-3,5-di-O-glucoside	C₂₇H₃₁O₁₆	[M-2H]⁻	4.31	609.145	609.146	-0.50891	609.14526:8573 610.14861:4111 611.15197:983	57.03642:20 81.2045:20 83.01325:20 89.02354:40 101.02357:20 107.01344:40 119.1791:20 129.05594:20 151.00369:120 155.05008:20 165.02119:40 171.04813:20 175.00243:20 179.00191:20 182.03583:20 183.04527:60 192.07129:20 193.01137:20 199.03818:40 211.03867:40 213.05527:40 214.02734:20 217.0488:20 227.03526:60 227.07991:20 229.05238:60 239.03401:40 241.05042:40 245.04584:20 253.05376:21 255.01387:21 25…
24	4-hydroxybenzoic acid	C₇H₆O₃	[M-H]⁻	4.448	137.025	137.024	1.45959	137.0246:3255 138.02795:345 139.03131:345	65.03795:60 93.03468:100 108.02209:60 136.01405:20 137.02638:100
25	3,4-DIHYDROXYBENZOATE	C₇H₆O₄	[M-H]⁻	4.469	153.019	153.019	2.09124	153.01929:6121 154.02264:1372 155.026:1235	53.04035:20 63.02186:20 65.00385:40 65.03997:40 68.99734:20 81.0353:40 91.01974:60 107.01383:20 108.02298:140 109.02973:246 123.00827:20 151.00368:20 153.01851:40
26*	Vitexin	C₂₁H₂₀O₁₀	[M+H]⁺	4.492	433.114	433.112	3.74037	433.11426:9069 434.11761:4059 435.12097:7088	53.0392:20 55.05436:20 57.03401:20 69.03319:40 70.06511:20 72.0808:20 77.03768:20 81.03373:20 81.03963:20 81.04746:20 84.04471:20 85.02914:20 86.0614:40 86.09765:20 93.03342:20 95.08487:20 97.02778:60 99.04483:40 99.06021:20 101.02285:20 107.04984:60 109.03084:40 109.0643:20 119.05201:20 121.02988:60 123.04592:20 125.06214:20 127.03955:300 128.06709:20 129.10362:20 131.05003:20 132.07764:20 132.0…
27	Luteolin 6-C-glucoside 8-C-arabinoside	C₂₇H₃₀O₁₆	[M-H]⁻	4.502	609.147	609.146	0.902903	609.14667:48007 610.15002:16637 611.15338:4687	51.12776:20 55.18338:20 59.0141:60 59.60612:20 60.5413:20 66.00434:20 66.73678:20 67.43585:20 67.6154:20 69.04717:20 71.01392:80 71.01906:20 73.03096:20 74.25035:20 74.89992:20 75.00757:20 76.24999:20 78.7914:40 78.80859:20 82.46872:20 83.67617:20 84.61164:20 84.70675:20 85.03091:40 85.09856:20 86.02626:20 86.64006:20 87.00735:40 87.24887:20 88.63565:20 89.02341:40 90.01733:20 90.02559:20 90.7421…
28	Kaempferol 3-rutinoside 4'-glucoside	C₃₃H₄₀O₂₀	[M+H]⁺	4.562	757.219	757.219	0.316949	757.21844:63134 758.22179:33907 759.22515:12456	53.03852:30 55.01861:20 55.05396:10 57.03371:70 61.02874:20 63.04487:10 69.03431:40 71.01228:10 71.04941:503 73.02749:20 73.03139:10 75.04419:60 81.03412:20 83.05048:20 84.75537:21 85.02896:775 85.04346:11 87.04458:40 91.04019:30 95.04813:10 97.0292:60 99.04292:30 103.03834:50 109.02884:30 111.04561:40 113.0586:20 115.03826:10 119.04721:10 119.05447:10 121.02735:20 123.04584:10 125.06066:10 127.0…
29	Quercetin-3-O-rutinoside	C₂₇H₃₀O₁₆	[M-H]⁻	4.571	609.144	609.146	-3.00421	609.14429:190822 610.14764:127007 611.151:36876	50.86312:20 51.26571:20 51.8208:20 52.12809:20 52.34592:20 52.52712:20 52.5861:20 52.851:20 52.96564:20 53.3017:20 53.42506:20 53.6542:20 53.78396:20 54.03531:20 54.04697:20 54.24389:20 54.32948:20 54.44419:20 54.53182:20 55.1913:20 55.26012:20 55.3762:20 55.4642:20 55.81993:20 55.90063:20 55.90943:20 55.99746:20 56.27926:20 56.39986:20 56.55907:20 56.81874:20 56.93644:20 57.03554:20 57.15905:20 …
30	Isorhamnetin-3-O-glucoside	C₂₂H₂₂O₁₂	[M+H]⁺	4.608	479.119	479.119	-0.709636	479.11884:28433 480.12219:16017 481.12555:5462	57.0328:20 69.03452:40 70.06594:40 71.05071:20 72.07942:20 77.0394:20 85.02871:80 85.03426:20 86.06005:20 86.09662:20 91.05211:20 91.05699:20 92.02518:20 93.03367:40 95.04931:40 97.0295:20 99.04229:20 103.03684:20 107.05118:40 110.06008:20 116.07164:60 121.02795:40 121.10228:20 122.04129:40 123.04621:40 126.03232:20 127.04213:20 127.05309:20 132.10043:20 133.03072:40 133.06573:20 134.04225:20 135…
31	Isorhamnetin-3,7-di-O-glucoside	C₂₈H₃₂O₁₇	[M+H]⁺	4.608	641.172	641.171	1.24772	641.17102:37206 642.17437:18592 643.17773:5141	53.03883:30 55.01825:40 57.03363:40 61.02895:70 69.03376:150 70.0656:30 71.01459:10 71.04948:50 73.02875:20 81.03325:110 81.03867:20 83.0115:10 84.04664:10 84.08102:30 84.75614:11 85.02866:632 86.09723:10 87.04369:40 91.04018:70 96.71404:10 97.02858:220 97.03677:20 99.04423:60 103.04116:10 107.05054:20 109.02798:60 111.00836:10 111.04665:10 115.03644:20 115.04336:10 117.05797:10 119.03869:10 121.…
32	Afzelin	C₂₁H₂₀O₁₀	[M-H]⁻	4.614	431.098	431.097	1.71655	431.09772:92943 432.10107:36464 433.10443:6843	50.02069:20 50.52572:20 51.02399:120 53.03949:40 54.8076:20 55.01917:60 55.23422:20 55.37198:20 55.45006:20 56.32205:20 56.48978:20 56.65502:40 57.00434:40 57.01906:20 57.03413:20 57.53256:20 57.72368:20 57.88591:20 57.99185:20 58.01211:20 58.06669:20 58.13807:20 58.69616:20 59.01413:120 59.48284:20 59.62144:20 59.65938:20 59.7171:20 59.87418:20 59.89873:20 59.98391:20 59.98946:20 60.04099:20 60.…
33	Kaempferol-3-O-rutinoside	C₂₇H₃₀O₁₅	[M-H]⁻	4.633	593.15	593.151	-0.404619	593.15149:2154 594.15484:630 595.1582:472	160.84274:40 227.02469:20 227.03317:20 229.05435:20 255.02751:80 257.04175:40 284.03287:180 285.02011:20 285.04071:240 327.04056:20 593.0777:20 593.12836:40 593.15582:200 593.1944:60 593.21271:20
34	Kaempferol 3-O-sophoroside	C₂₇H₃₀O₁₆	[M-H]⁻	4.643	609.146	609.146	-0.705906	609.14569:41031 610.14904:16368 611.1524:3987	51.72905:20 52.01098:20 54.22196:20 55.95949:20 57.71003:20 57.78119:20 58.0842:20 58.11579:20 58.39895:20 59.01338:80 59.05773:20 59.30376:20 59.33056:20 59.42401:20 60.29577:20 60.34266:20 60.40668:20 60.51729:20 60.99209:20 61.05427:20 61.34048:20 63.02264:40 64.07832:20 64.08733:20 64.36496:20 65.00325:40 67.50845:20 67.78917:20 68.60599:20 71.01434:20 72.66139:20 83.01341:40 84.36653:20 85.0…
35	Isoquercitrin	C₂₁H₂₀O₁₂	[M-H]⁻	4.643	463.087	463.088	-1.59797	463.08746:30171 464.09081:9473 465.09417:2392	51.05261:20 51.55841:20 53.94535:20 54.60279:20 55.43704:20 55.6968:20 57.67658:20 58.4439:20 59.01368:40 59.2348:20 59.41886:20 59.55896:20 59.97988:20 60.13017:20 60.51381:40 60.8497:20 62.018:20 62.88254:20 63.02365:80 63.0296:20 63.54854:20 63.57103:40 63.62315:40 63.68036:20 63.69588:20 63.70732:20 63.75552:20 64.17828:20 64.33455:20 64.69336:20 64.71064:20 65.00306:180 65.11714:20 66.90353:…
36	Quercetin-3-O-glucose-6''-acetate	C₂₃H₂₂O₁₃	[M-H]⁻	4.658	505.098	505.098	-1.26708	505.0976:1960 506.10095:1001 507.10431:0	59.01482:40 111.00953:20 145.03214:20 151.00391:20 153.02148:20 161.02628:20 161.0464:20 163.0004:20 171.04457:20 178.9969:20 183.04498:20 183.06921:20 187.04103:20 225.14452:20 227.07304:20 243.03197:20 255.02782:100 269.04684:20 271.00937:20 271.02487:140 273.04837:20 298.04691:60 299.02136:20 300.0267:421 301.03531:100 341.06805:20 343.08148:20 343.11749:20 343.20969:20 397.13397:20 461.10193:…
37	Galactinol	C₁₂H₂₂O₁₁	[M-H]⁻	4.676	341.108	341.108	-1.87624	341.11008:4203 342.11343:1658 343.11679:2653	57.0346:10 59.01427:100 69.03992:10 71.01382:30 75.0111:10 78.96134:30 83.04964:10 87.00931:20 89.02471:20 91.05436:10 93.03421:10 101.02455:10 113.0242:30 117.0718:20 119.035:40 125.02333:10 133.03149:10 133.06615:40 135.03078:20 137.02505:10 151.03941:10 152.995:20 161.0621:60 161.07552:10 163.04276:10 164.04919:10 179.03302:10 179.07144:40 197.06129:10 211.04066:10 217.01355:10 221.08109:10 25…
38	Flavonol base	C₃₃H₄₀O₂₁	[M-H]⁻	4.697	771.198	771.197	1.90613	771.19806:14417 772.20141:6015 773.20477:2550	67.05936:20 71.01249:20 71.97385:20 75.17951:20 76.21191:20 78.99574:20 87.00993:20 89.02441:40 119.03537:60 121.02885:20 123.04459:20 125.02472:40 128.03864:20 133.92909:20 135.04588:20 139.04123:20 143.0377:40 145.03062:40 148.01736:20 151.00339:280 151.03847:40 151.04517:20 153.01997:60 156.3221:20 159.04422:20 161.01234:20 161.02209:20 161.04823:60 161.05817:20 162.79437:20 163.00323:20 163.0…
39	Kaempferol-3-O-glucoside	C₂₁H₂₀O₁₁	[M-H]⁻	4.732	447.093	447.093	-0.0671002	447.09274:66343 448.09609:25332 449.09945:4311	50.89993:20 51.23452:20 52.10772:20 52.31403:20 52.37009:20 52.39919:20 52.65917:20 52.66309:40 52.68776:20 52.95739:20 53.06953:20 53.27513:20 53.59344:20 54.51363:20 54.55995:40 54.71383:20 54.80568:20 55.12511:20 56.19938:20 56.37905:20 56.39134:20 56.54515:20 56.74117:20 56.98388:20 57.0341:20 57.09634:20 57.27821:20 57.83355:20 57.86875:20 58.02144:20 58.04678:20 58.06744:20 58.13726:20 58.4…
40	Isorhamnetin-3-glucoside	C₂₂H₂₂O₁₂	[M-H]⁻	4.732	477.103	477.105	-3.647	477.10287:12915 478.10622:4311 479.10958:1658	54.86401:20 55.01838:20 57.03446:20 57.65211:20 61.98658:20 65.00241:20 65.8729:20 70.93876:20 71.01291:20 71.91308:20 74.64716:20 75.71865:20 83.01414:20 91.6794:20 96.75051:20 97.3317:20 107.01066:20 113.02641:20 125.0242:60 133.03159:40 134.03656:20 135.00987:20 135.04378:20 136.01562:20 137.02472:20 137.03296:20 139.04031:20 141.03416:60 143.03455:20 143.05011:80 145.02844:40 150.032:80 151.0…
41	Quercetin-3,4'-O-di-beta-glucoside	C₂₇H₃₀O₁₇	[M+H]⁺	4.808	627.156	627.156	0.47835	627.15802:14512 628.16137:8050 629.16473:2841	51.0236:20 55.01868:20 57.03333:40 61.02871:120 69.03421:120 70.0663:20 71.04965:80 72.08428:20 73.02899:20 81.0341:40 85.02864:504 87.04483:40 91.03853:80 95.04956:20 97.02842:180 99.04346:40 107.0501:20 109.02787:80 111.04282:20 115.04001:20 117.05514:20 121.02998:40 125.02153:20 127.04071:261 127.05675:40 129.1048:20 130.09885:40 132.05412:20 133.02951:40 136.06059:60 137.02425:60 137.06294:81…
42	Coniferaldehyde	C₁₀H₁₀O₃	[M+H]⁺	4.831	179.07	179.07	-1.22857	179.07008:29984 180.07343:10749 181.07679:1536	50.01558:120 51.02282:220 51.9948:20 53.00407:40 53.03867:60 55.01752:100 55.05404:100 59.04944:20 61.00724:20 62.01544:40 63.02356:180 65.03872:2510 65.78835:20 67.05454:120 68.99694:140 69.03331:20 77.03858:326 78.0462:40 79.05502:100 81.07011:120 83.04868:60 85.02776:20 89.03845:100 90.04751:20 90.76032:60 90.77602:20 91.05431:12255 91.25793:46 91.37777:20 91.49374:43 91.61276:20 91.92802:20 9…
43	3-Hydroxycinnamic acid	C₉H₈O₃	[M-H]⁻	4.851	163.04	163.04	0.0613346	163.04008:11675 164.04343:2292 165.04679:3438	91.05622:140 93.03534:60 117.03392:40 119.03713:20 119.05068:200
44	3-[4,5-dihydroxy-3-(3,4,5-trihydroxy-6-methyloxan-2-yl)oxy-6-[(3,4,5-trihydroxy-6-methyloxan-2-yl)oxymethyl]oxan-2-yl]oxy-5,7-dihydroxy-2-(4-hydroxyphenyl)chromen-4-one	C₃₃H₄₀O₁₉	[M+H]⁺	4.854	741.224	741.224	0.0809472	741.22351:72686 742.22686:46432 743.23022:12050	53.0393:40 55.01825:120 55.0545:60 57.03413:180 59.04932:40 61.02879:60 63.04784:20 69.03379:180 69.0428:20 70.06509:22 70.81979:40 71.01316:60 71.04957:1347 73.02901:80 75.04455:80 81.03337:40 83.04906:266 84.74769:21 84.7531:44 85.02874:1826 87.04626:60 91.04:40 95.05029:80 97.02984:80 97.06671:20 99.04505:120 101.05869:40 103.04021:80 103.0547:20 107.05011:40 109.02892:61 109.06707:21 111.0440…
45	Luteolin-6-C-glucoside	C₂₁H₂₀O₁₁	[M-H]⁻	4.866	447.094	447.093	1.78934	447.09409:18996 448.09744:7816 449.1008:2006	59.01371:80 65.00304:20 65.04018:20 69.27152:20 71.0134:60 72.99406:40 73.02783:80 75.00753:40 77.03987:20 79.0189:40 79.28912:20 79.95803:20 83.01536:20 85.03354:20 87.01255:20 89.02465:40 93.03516:40 98.02826:20 99.04668:40 100.04323:20 101.02523:20 101.06123:20 105.03683:20 107.01532:40 109.02912:100 111.0804:20 113.02547:20 119.05073:100 121.02999:60 122.06097:20 125.02404:100 125.06015:20 12…
46	Luteolin-8-C-glucoside	C₂₁H₂₀O₁₁	[M-H]⁻	4.924	447.093	447.093	0.2013	447.09338:16826 448.09673:4768 449.10009:2384	58.33799:20 59.01441:100 65.00434:40 69.03302:20 71.01324:60 72.99236:20 73.02996:20 74.0132:20 75.00833:20 76.02393:20 77.04128:40 79.01937:20 81.03297:40 83.01433:60 83.05045:20 85.0295:20 87.00863:20 87.0457:20 89.02599:40 93.03516:20 95.05317:20 97.02913:40 101.02327:20 106.0669:20 107.01207:20 109.02813:60 111.00691:20 111.00985:40 113.0236:20 117.03343:20 119.01687:20 119.05149:20 121.03031…
47	3-[3,4-dihydroxy-6-(hydroxymethyl)-5-[3,4,5-trihydroxy-6-(hydroxymethyl)oxan-2-yl]oxyoxan-2-yl]oxy-2-(3,4-dihydroxyphenyl)-5,7-dihydroxychromen-4-one	C₂₇H₃₀O₁₇	[M+H]⁺	5.008	627.158	627.155	4.57622	627.15668:23907 628.16003:7032 629.16339:4018	53.03949:40 55.01848:80 57.03353:60 57.03833:20 61.02878:60 69.03383:240 69.04068:20 70.06679:40 71.05036:40 73.02993:20 81.03401:60 83.05011:22 85.02883:989 91.03893:80 97.02844:221 99.04474:60 103.03913:20 107.04905:60 109.02868:160 111.00814:40 112.08541:20 115.0389:40 120.07963:20 121.02847:40 121.10084:20 123.04492:20 127.03901:321 129.07236:20 131.05008:40 133.09966:60 135.04401:20 137.0238…
48	5,7-Dihydroxy-2-(4-Hydroxyphenyl)-6-(3,4,5-Trihydroxy-6-(Hydroxymethyl)Oxan-2-Yl)Chromen-4-One	C₂₁H₂₀O₁₀	[M-H]⁻	5.009	431.098	431.098	-0.417538	431.09912:8877 432.10247:3695 433.10583:6046	51.02348:20 56.64453:20 57.03513:20 57.42862:20 59.01457:80 60.41389:20 61.77935:20 62.56854:20 64.60456:20 65.00339:60 65.79283:20 68.00803:20 68.43829:20 71.01435:60 71.02459:20 71.69458:20 72.99297:40 73.03:40 77.0394:200 79.0186:100 81.03499:40 83.0132:40 83.05603:40 85.02967:40 87.00866:40 89.02377:40 91.05623:20 91.06256:21 92.02804:20 93.0351:183 93.04203:21 94.02832:20 95.01503:20 95.0517…
49*	resveratrol	C₁₄H₁₂O₃	[M-H]⁻	5.068	227.071	227.071	-3.25889	227.07063:12172 228.07398:3997 229.07734:544	53.11685:20 55.01883:40 59.01368:20 63.02399:40 65.00343:160 65.03946:200 67.01851:40 68.99721:40 72.06937:20 77.03955:60 80.02598:40 81.03431:80 83.01285:40 88.03089:60 89.03905:100 91.01819:21 91.05432:20 92.0278:22 93.03479:878 95.01288:20 97.02955:21 103.05467:40 104.02698:20 105.03539:60 107.00958:40 107.01328:40 107.05042:120 108.02076:40 113.04002:20 114.04714:100 115.05515:2560 116.0265:1…
50	4-Phenoxyphenol	C₁₂H₁₀O₂	[M-H]⁻	5.083	185.06	185.061	-1.67513	185.0605:10179 186.06385:2495 187.06721:335	185.06258:20
51	Quercetin	C₁₅H₁₀O₇	[M+H]⁺	5.086	303.05	303.05	-0.197987	303.04987:329919 304.05322:77773 305.05658:13768	50.01478:60 50.02176:20 51.02301:120 53.03913:280 55.01844:550 55.05434:85 56.05881:20 57.03404:20 59.04888:20 63.02326:41 65.03917:418 66.0477:60 66.80223:21 67.01823:517 67.05488:253 68.02635:41 68.77429:23 68.77777:47 68.99743:2131 69.03399:308 69.0392:40 69.07212:20 70.06632:20 71.01275:80 71.04909:20 74.0173:20 75.02309:80 76.03119:21 77.03925:414 78.04408:40 79.01817:41 79.05503:160 81.0342…
52	Delphinidin 3-galactoside	C₂₁H₂₁O₁₂	[M]⁺	5.086	465.103	465.102	1.78455	465.10297:187231 466.10632:73847 467.10968:16032	51.02327:21 51.03033:40 53.03873:584 55.01833:434 55.05475:41 57.0263:21 57.03378:831 59.04978:60 60.83191:22 60.83986:23 61.02877:1357 65.03919:60 67.01845:40 67.05417:60 67.99128:20 68.8093:20 68.81391:20 68.9975:260 69.03378:2285 69.55828:20 70.06527:40 71.01383:142 71.04911:622 73.02886:471 75.04545:20 76.79038:20 77.03857:82 79.05358:40 81.03407:945 81.07099:22 83.01281:120 83.05018:20 84.07…
53	Isorhamnetin-3-O-rutinoside	C₂₈H₃₂O₁₆	[M-H]⁻	5.108	623.162	623.161	0.40118	623.16168:9916 624.16503:3610 625.16839:1547	57.03325:10 59.01373:110 59.04802:10 63.1406:10 63.46386:10 63.96911:10 64.38846:10 65.04957:10 65.87011:10 66.12078:10 66.73509:10 68.01443:10 68.26998:10 69.03483:10 69.58308:10 71.01397:70 72.9929:10 73.02963:10 75.00958:10 79.95924:20 80.53087:10 80.96438:20 82.95315:10 84.00975:10 85.03029:40 87.00902:20 89.02399:70 91.01823:20 91.04753:10 91.05542:20 99.00961:10 101.02474:90 103.00481:20 10…
54	Isorhamnetin 3-galactoside	C₂₂H₂₂O₁₂	[M+H]⁺	5.123	479.119	479.118	0.50092	479.11859:16106 480.12194:11466 481.1253:3276	53.03867:60 55.01778:20 55.05404:20 57.0334:80 61.0287:80 69.03417:180 71.05027:40 73.028:40 79.05508:60 81.0342:40 83.01574:20 83.05095:21 85.02875:351 85.06662:41 87.0449:40 91.03781:40 91.05439:40 92.02644:40 93.03424:40 93.07549:20 95.04794:41 97.02918:182 97.06618:21 99.04598:40 105.07208:20 107.04968:40 107.05709:20 107.08721:60 109.02821:80 109.06531:40 110.06729:20 111.07912:40 115.03573:…
55	kaempferol-3-o-diglucoside	C₂₇H₃₀O₁₆	[M+H]⁺	5.13	611.161	611.161	0.605405	611.16095:70545 612.1643:32431 613.16766:9282	53.03828:100 55.01819:120 57.03405:160 59.05005:20 61.02842:160 69.0341:544 71.01137:42 71.05016:120 73.02868:140 73.05087:20 80.06309:20 81.03355:160 81.04334:20 83.01474:20 83.04852:20 84.04286:24 84.76024:25 85.02887:2430 86.09767:20 87.04493:100 89.05995:40 91.03849:220 91.05075:40 93.07047:42 95.08631:21 97.02851:549 97.06441:21 99.04478:160 101.02216:40 103.03855:100 107.04857:40 108.67566:…
56	2-Cyclohexen-1-one	C₁₃H₂₂O₃	[M-H₂O+H]⁺	5.176	209.154	209.153	3.2034	209.15367:20012 210.15702:5300 211.16038:5300	50.01548:120 51.02321:329 51.99516:21 52.03125:40 53.00332:60 53.03869:242 53.04359:61 54.87794:20 55.01799:220 55.05465:1990 55.37928:26 56.05995:20 57.03356:82 57.07018:287 59.04968:180 63.02316:82 65.03909:527 66.04572:100 67.01768:40 67.05443:801 68.05882:20 68.99768:166 69.0337:1083 69.06103:47 69.06993:444 69.07884:26 71.01296:40 71.04934:222 73.06491:21 74.02395:60 75.04683:62 76.03116:23 …
57	2-Butenoic acid	C₂₀H₂₂O₆	[M-H₂O+H]⁺	5.192	341.139	341.138	1.78813	341.13861:39450 342.14196:11708 343.14532:7982	50.01567:20 53.03862:60 55.0182:100 55.05488:60 59.04913:20 63.02347:40 65.03841:80 66.04671:100 67.04473:20 67.05563:40 69.03419:60 69.07063:40 71.04966:40 77.03896:160 79.05501:162 81.03222:40 81.07013:100 83.04911:40 83.05776:20 83.08668:20 84.08334:20 85.02888:40 85.06453:40 86.09803:40 89.04076:20 90.04628:60 91.0546:332 93.06898:40 94.04159:306 94.05229:20 95.04911:80 95.06108:20 95.08777:6…
58	Luteolin-7-O-glucoside	C₂₁H₂₀O₁₁	[M+H]⁺	5.223	449.107	449.108	-0.823856	449.10748:500221 450.11083:125963 451.11419:26418	51.02454:60 51.99401:40 53.00292:60 53.03914:1244 53.0739:22 54.01351:43 55.01837:1013 55.05632:48 57.03394:1440 59.04872:120 60.83158:50 61.01849:25 61.02867:2820 65.03926:120 67.01866:100 67.0552:20 67.98925:20 68.81006:61 68.99766:523 69.0338:4688 69.4768:30 69.5046:20 70.06682:20 71.01392:125 71.04961:662 72.0825:40 73.0288:991 75.04457:60 77.03911:220 79.0188:40 79.0552:180 80.77462:69 81.03…
59	4-COUMARATE	C₉H₈O₃	[M-H]⁻	5.237	163.04	163.04	1.5947	163.04027:32088 164.04362:3500 165.04698:3281	51.02447:20 65.04003:120 89.03977:121 89.04702:41 91.0553:453 92.02752:61 93.03492:1090 101.04055:60 104.02456:60 104.03164:20 116.02711:21 117.03531:345 118.65413:20 119.02893:20 119.05011:2641 136.0146:20 137.0242:60 145.02711:20 163.03857:40
60	(10E,15Z)-9,12,13-trihydroxyoctadeca-10,15-dienoic acid	C₁₈H₃₂O₅	[M-H]⁻	5.253	327.218	327.218	-0.733456	327.21756:2751 328.22091:589 329.22427:883	55.01882:80 57.03438:220 58.00586:40 59.01469:60 69.03622:40 71.01329:80 71.05126:20 80.0268:20 82.04107:20 83.05096:40 84.02196:21 85.02959:263 85.06603:41 87.04515:20 93.03649:20 97.02938:80 97.06582:80 107.08758:20 109.06796:20 110.03762:40 115.0738:20 119.08646:20 125.09794:40 127.11322:140 134.05943:20 137.09723:180 139.11371:20 141.09181:20 153.07451:20 153.09351:20 154.08063:40 155.10857:4…
61	Kaempferol-3-O-alpha-L-rhamnoside	C₂₁H₂₀O₁₀	[M+H]⁺	5.33	433.114	433.113	0.300152	433.11359:29324 434.11694:9263 435.1203:3474	53.03887:40 55.01735:40 55.05554:40 56.84906:21 57.03378:641 57.04226:21 65.03822:61 67.05556:40 68.9982:60 69.03258:40 69.03857:21 71.04947:329 71.05526:62 73.02852:240 75.04425:1302 77.03908:80 79.05503:60 81.0353:60 81.06964:60 83.05022:41 84.08015:42 85.02859:565 85.06448:40 87.04332:40 87.0974:20 91.05641:40 93.03265:60 93.03912:40 93.07194:40 94.04277:20 95.04951:40 95.08578:40 97.02838:60 …
62	trans-Cinnamic acid	C₉H₈O₂	[M-H]⁻	5.348	147.045	147.045	-2.04019	147.04504:3931 148.04839:677 149.05175:2099	103.05335:20
63	Coniferyl aldehyde	C₁₀H₁₀O₃	[M-H]⁻	5.35	177.056	177.056	1.24255	177.05592:19434 178.05927:4110 179.06263:16593	105.03561:20 162.033:60
64*	Kaempferol	C₁₅H₁₀O₆	[M+H]⁺	5.398	287.055	287.055	-1.70699	287.0546:875825 288.05795:163627 289.06131:25720	50.01466:220 51.02324:459 52.03171:22 52.86826:20 53.00244:83 53.0391:308 53.97551:20 55.01789:373 55.05504:62 57.03191:20 57.03517:20 57.07151:20 62.01643:40 63.02411:100 64.82861:23 65.00237:22 65.03894:1311 65.30349:23 66.01021:22 66.04599:60 66.80169:22 67.0182:973 67.05502:42 68.02562:20 68.76853:20 68.77598:105 68.81747:27 68.99742:4586 69.03439:297 69.06936:80 69.62786:20 69.66117:20 69.82…
65	batatasin III	C₁₅H₁₆O₃	[M-H]⁻	5.662	243.102	243.103	-0.987237	243.10242:7753 244.10577:1639 245.10913:255	57.03636:20 65.00369:20 80.02959:40 81.0344:60 91.05668:42 92.0265:23 93.02474:42 93.03458:2250 93.04813:44 93.05579:49 95.0142:43 106.04252:787 107.05031:60 108.02154:248 109.02953:242 115.05442:40 119.05078:120 120.0198:21 120.02407:21 121.02895:586 122.02776:41 122.03702:405 123.04813:20 129.06743:20 130.04007:20 131.05151:40 134.03647:20 135.03416:20 135.04439:162 136.05301:801 136.07677:22 1…
66	Paprazine	C₁₇H₁₇NO₃	[M+H]⁺	5.682	284.128	284.13	-7.07423	284.12814:111533 285.13149:27503 286.13485:4990	50.00336:10 50.0152:190 50.02358:11 50.85883:30 51.0232:728 51.76483:10 52.03067:10 53.00389:20 53.03889:231 55.01814:100 55.02467:20 55.05447:30 57.03459:30 57.06813:10 62.01509:20 63.02323:20 64.82914:20 65.00276:21 65.03892:998 66.0461:20 67.05371:50 69.02711:10 69.03367:40 69.07107:30 70.0377:10 70.06571:20 71.0499:20 72.0505:10 74.0164:20 75.02387:60 76.78743:40 76.99523:15 77.03879:4799 77.…
67	Moupinamide	C₁₈H₁₉NO₄	[M+H]⁺	5.743	314.138	314.14	-5.1251	314.13815:391663 315.1415:91834 316.14486:13585	50.01556:381 51.02321:1485 52.03086:40 52.03543:10 53.00285:62 53.03883:407 55.01824:390 55.05399:20 55.3613:10 57.03291:20 59.99952:10 61.00735:40 62.01579:80 62.8229:10 63.01086:10 63.02329:514 64.82801:10 65.00286:21 65.03896:395 66.03479:10 66.04685:30 67.05382:20 68.05717:10 68.99835:20 69.07002:20 71.05041:10 74.0161:10 75.02296:50 76.03017:30 76.03409:10 76.7891:40 76.9852:10 77.03857:8767…
68	(Z)-5,8,11-trihydroxyoctadec-9-enoic acid	C₁₈H₃₄O₅	[M+NH₄]⁺	6.216	348.274	348.273	1.7515	348.27448:19216 349.27783:9062 350.28119:1133	51.02239:30 53.03973:100 54.87903:10 55.01844:130 55.0545:953 55.42026:10 55.626:11 57.03394:264 57.04063:10 57.07039:100 58.03907:10 59.04916:190 65.03888:90 66.83856:12 67.05459:1771 67.98911:10 68.0157:12 68.05538:10 68.9989:10 69.03416:70 69.07033:259 70.06528:30 71.04986:90 71.08586:200 72.07815:10 73.02894:10 73.06525:10 77.03916:100 78.79892:21 79.05459:427 80.05936:20 80.80607:20 81.0335:…
69	Swertisin	C₂₂H₂₂O₁₀	[M+Na]⁺	6.289	469.111	469.11	1.36429	469.11063:5401 470.11398:1485 471.11734:373	237.07689:120 469.05801:41 469.07788:41 469.11179:520 469.14948:21
70*	Isorhamnetin	C₁₆H₁₂O₇	[M+H]⁺	6.292	317.066	317.066	0.977714	317.06613:46687 318.06948:9472 319.07284:3157	51.0241:40 53.03821:40 55.0547:40 57.03369:40 59.04944:20 63.02309:60 64.03154:40 65.03869:160 66.04675:60 67.01765:60 67.05532:60 68.99716:100 69.00492:20 69.03434:80 69.07118:60 71.04994:20 77.03937:40 78.03458:20 78.04633:20 79.05353:40 80.02418:20 81.0346:20 81.0714:60 83.04879:20 84.04428:20 84.08088:20 85.02875:40 88.04136:20 91.05401:123 92.02622:500 92.0365:21 92.05978:41 93.03348:200 93.…
71*	trans-pterostilbene	C₁₆H₁₆O₃	[M-H]⁻	6.37	255.102	255.103	-2.27359	255.10208:7531 256.10543:2401 257.10879:314	51.49565:20 51.63271:20 52.85766:20 54.12634:20 54.5934:40 54.79018:20 61.05351:20 65.50097:20 67.01834:20 77.03865:20 92.02671:40 93.03481:220 93.89901:20 98.41107:20 103.01902:60 105.0347:20 115.05562:140 116.02715:21 117.03473:202 119.04969:61 121.03012:60 121.4715:20 127.05363:40 128.06276:20 129.03535:120 129.07173:20 130.0414:100 139.05446:100 141.03522:144 141.05962:42 141.0712:948 142.042…
72	7-methoxy-9,10-dihydrophenanthrene-2,5-diol	C₁₅H₁₄O₃	[M+H]⁺	6.446	243.102	243.101	2.50925	243.10161:24770 244.10496:5630 245.10832:4504	51.0227:40 53.03755:40 55.01843:160 55.05626:20 56.022:20 57.03388:40 57.0688:20 59.04941:20 65.03985:100 67.05362:40 68.99723:60 69.03167:20 69.06893:40 71.05034:20 77.03892:80 79.05594:20 81.03225:20 81.07004:20 85.02838:61 89.03963:20 91.05447:282 93.069:40 94.03972:20 95.05008:40 95.05612:40 95.08437:20 97.06639:20 99.0439:20 101.03827:20 102.04653:20 103.05531:80 105.07118:80 107.05003:80 10…
73	3-[2-(3-hydroxyphenyl)ethyl]-5-methoxyphenol	C₁₅H₁₆O₃	[M+H]⁺	6.522	245.117	245.117	-0.244781	245.11694:130748 246.12029:31990 247.12365:4536	50.0074:5 50.01546:866 50.86007:15 50.86587:5 51.02315:3347 51.0405:5 51.12939:5 51.22751:5 51.26525:5 51.33329:10 51.39359:5 51.4402:5 51.46075:5 51.46589:5 51.50225:5 51.53605:5 51.54927:5 51.95981:5 51.99495:20 52.03117:55 52.32902:5 52.86946:5 53.0024:47 53.03888:994 53.99865:10 54.00986:10 54.0477:5 54.84099:15 54.8439:5 54.89204:5 55.01827:803 55.05464:112 55.22129:5 55.37086:5 55.41619:5 5…
74	Sinensetin	C₂₀H₂₀O₇	[M+H]⁺	6.735	373.129	373.129	-0.911213	373.12866:18395 374.13201:4438 375.13537:0	51.02192:3 51.025:3 53.03885:10 55.01753:13 55.05447:47 57.03302:13 57.06962:17 59.04943:10 60.04418:7 61.02936:3 65.03854:13 67.05466:40 68.05957:3 68.99929:3 69.03368:40 69.07062:20 71.0493:30 71.05588:3 71.08438:7 73.04808:10 77.03884:33 78.04382:7 79.05463:33 80.05062:3 80.05657:3 81.03319:10 81.07011:40 82.06401:3 83.01416:3 83.04868:27 83.08657:7 85.02899:10 85.06516:10 85.10458:3 87.04567:…
75	Aurantiamide	C₂₅H₂₆N₂O₃	[M+H]⁺	6.773	403.202	403.201	1.88492	403.20187:35539 404.20522:10234 405.20858:3070	50.0156:50 51.02324:70 53.03856:50 55.01698:20 55.02628:10 55.05462:50 57.07037:10 65.03839:50 67.05487:30 69.03396:20 69.07112:20 71.04922:30 77.03912:725 79.05426:60 79.06317:20 81.0311:10 81.07021:60 83.04924:10 83.05344:10 85.02992:20 85.06441:20 90.75943:12 91.05462:2078 93.03519:20 93.07068:70 95.04813:40 95.08643:80 95.10436:10 96.09067:10 97.06371:30 99.04516:20 99.0796:10 99.08622:10 101…
76	1-(9Z,12Z-Octadecadienoyl-2-hydroxy-sn-glycero-3-phosphocholine	C₂₆H₅₀NO₇P	[M+FA-H]⁻	6.782	564.331	564.329	3.03015	564.33069:5506 565.33404:2729 566.3374:744	51.33049:20 55.72736:20 56.79704:20 56.84255:20 57.01243:20 57.13265:20 57.19997:20 57.34867:20 57.51232:20 57.56316:20 57.99334:20 58.03232:20 58.04752:20 58.09506:40 58.28441:20 58.46777:20 58.79695:40 58.90894:20 59.01332:100 59.05299:20 59.07619:20 59.20641:40 59.21472:20 59.36996:20 59.38381:40 59.44371:20 59.49659:20 59.52896:20 59.54541:40 59.83809:20 59.84324:20 59.87728:20 60.21233:20 60…
77	Phytosphingosine	C₁₈H₃₉NO₃	[M+H]⁺	6.827	318.3	318.3	0.0942506	318.30032:115917 319.30367:26488 320.30703:3028	51.02334:10 51.99403:10 53.00081:10 53.03953:40 54.87753:10 54.88878:11 55.01964:42 55.05459:765 56.04977:866 56.05968:11 57.0338:140 57.06994:516 58.02892:70 58.06543:80 59.04853:10 59.85124:50 59.85986:10 60.04454:9705 60.31027:10 60.32974:10 60.37268:10 60.42161:20 60.51075:10 60.53265:10 60.54022:10 60.6159:10 60.65416:10 60.67609:10 60.74215:20 60.7758:10 60.85326:20 60.94749:10 61.029:40 65…
78	5,6,7-trimethoxy-2-(4-methoxyphenyl)chromen-4-one	C₁₉H₁₈O₆	[M+H]⁺	7.063	343.118	343.117	1.51552	343.11752:28320 344.12087:5729 345.12423:2203	51.02247:20 53.03925:20 55.01826:20 55.05538:40 55.06497:20 57.03388:40 57.06955:20 57.07342:20 65.03948:40 67.05464:40 69.03334:80 69.07041:40 71.05035:40 77.03861:80 79.05531:80 81.07012:80 83.04953:40 85.02674:20 91.05457:80 93.07046:80 93.08324:20 94.04021:40 95.0494:20 95.08567:100 95.09231:20 97.02955:20 97.06551:20 99.04474:20 103.05611:20 105.06917:160 107.04845:20 107.08501:80 109.06403:…
79	tigogenin	C₂₇H₄₄O₃	[M+H]⁺	7.83	417.345	417.34	12.7234	417.34531:3996 418.34866:1524 419.35202:341	132.90492:13 167.07327:7 399.33319:7 415.93649:7 415.95157:7 415.97302:7 417.22241:7 417.25293:20 417.26569:13 417.28357:27 417.34537:1316 417.397:7
80	Abietic acid	C₂₀H₃₀O₂	[M-H]⁻	8.353	301.217	301.217	-1.22835	301.21692:1595 302.22027:532 303.22363:9884	301.21518:40
81	Corosolic acid	C₃₀H₄₈O₄	[M-H]⁻	8.474	471.347	471.348	-1.6124	471.34723:3344 472.35058:1032 473.35394:308	53.12422:2 61.98911:2 96.01839:2 96.1207:2 96.97191:2 112.98704:2 125.09528:2 173.0815:7 185.98212:2 230.09386:5 269.2077:2 270.03616:2 292.06726:2 295.99109:2 301.21677:3 315.25562:2 337.25815:2 355.2641:2 359.99988:2 373.26953:2 379.16299:2 383.29922:2 387.21722:2 393.3208:2 399.32645:2 403.26721:2 405.31259:2 405.31879:2 407.2937:3 407.31049:2 407.33035:3 407.34869:2 409.30606:2 423.3215:5 423…
82	Nootkatone	C₁₅H₂₂O	[M+H]⁺	8.494	219.174	219.174	-0.501884	219.1739:11300 220.17725:3255 221.18061:543	50.01516:10 51.02289:40 51.9925:10 53.0379:40 53.04249:10 55.01822:20 55.05425:110 57.06951:20 65.03847:60 66.04629:10 67.05416:160 69.03244:20 69.07068:40 77.03896:140 78.04526:20 79.05449:230 80.06206:10 81.03409:20 81.04598:10 81.07017:100 83.04902:20 91.05464:160 92.06256:20 93.06994:130 95.04633:10 95.05332:10 95.08555:80 97.06931:10 97.09704:10 103.05487:30 105.06961:90 107.0475:40 107.0862…
83	1-Phenanthrenecarboxylic acid	C₂₀H₂₆O₃	[M+H]⁺	8.539	315.195	315.195	0.571075	315.19498:11115 316.19833:2904 317.20169:1320	53.03878:7 55.01765:7 55.05461:53 57.03396:7 57.06976:20 65.03858:27 67.05492:27 68.05831:7 69.03417:7 69.06956:27 71.04998:13 71.08542:7 73.06594:13 77.03901:40 79.0546:53 81.03426:13 81.07019:67 82.04058:7 83.05154:13 83.0857:20 85.0636:13 85.10224:7 91.05462:100 92.05995:7 93.05654:7 93.07063:27 95.05004:13 95.08588:47 97.0285:7 97.06504:60 99.04535:7 103.05659:20 105.03234:13 105.07027:53 106…
84	2,3,5,7-tetramethoxy-9,10-dihydrophenanthrene	C₁₈H₂₀O₄	[M+H]⁺	8.786	301.143	301.143	-0.232448	301.14294:9438 302.14629:1990 303.14965:995	55.05379:20 67.05576:20 69.07205:20 79.05454:60 81.07046:20 91.05535:60 93.07207:40 95.08568:40 105.07086:100 109.06424:20 110.07624:20 111.08104:20 115.05366:20 119.07932:20 119.08609:40 121.09873:40 123.07734:20 126.04445:20 127.04046:20 127.05402:40 128.06174:60 129.0713:60 131.05141:20 131.08656:20 133.10112:60 135.08157:40 135.11847:40 138.05199:20 139.05519:60 139.11299:20 140.06078:40 141.…
85	9-hydroxy-10,12-octadecadienoic acid	C₁₈H₃₂O₃	[M-H]⁻	8.788	295.227	295.228	-1.96458	295.22742:29549 296.23077:10366 297.23413:2258	52.53387:20 55.01853:20 56.38011:21 56.45345:21 57.03488:652 58.00655:81 58.01494:20 58.4914:20 58.6939:20 59.01388:927 59.87546:20 60.15731:20 60.26054:20 60.3897:20 61.39753:20 61.45086:20 62.03032:20 62.21496:20 62.32681:20 62.40924:20 62.45129:20 62.461:20 62.53138:20 62.57509:20 62.72089:20 62.90136:20 63.05038:20 63.53033:20 64.11613:20 64.61286:20 66.17448:20 67.05527:20 69.03477:60 70.059…
86	E-Resveratrol trimethyl ether	C₁₇H₁₈O₃	[M+H]⁺	9.128	271.133	271.133	-1.21712	271.13266:77445 272.13601:15373 273.13937:8139	51.02367:30 53.03923:20 55.01815:140 55.05472:90 57.03375:40 57.06966:90 59.01302:20 59.04782:10 62.01654:10 65.03844:20 67.05465:70 68.99784:50 69.03335:10 69.0706:100 71.04898:30 71.08499:20 75.04544:20 77.0394:60 78.04627:10 79.05421:70 81.07034:90 83.05012:10 83.08531:40 85.02953:30 85.06523:40 85.10115:30 91.05451:70 93.07001:60 95.0514:10 95.08577:80 97.06535:20 97.10049:40 98.98633:10 99.0…
87	Monoolein	C₂₁H₄₀O₄	[M+H]⁺	10.466	357.3	357.3	-0.783655	357.30008:13458 358.30343:3808 359.30679:1568	53.03954:10 54.87523:10 55.01898:40 55.0545:326 57.03333:40 57.07017:150 59.04899:10 67.05458:230 68.84636:10 69.03299:20 69.06983:293 71.0493:40 71.08584:60 73.04337:10 75.04608:10 77.03844:60 79.05453:160 80.80892:10 81.07014:265 82.81566:10 83.05053:21 83.07669:10 83.0858:200 83.09628:10 85.06505:20 85.10023:40 91.05475:50 92.76797:10 93.07008:180 95.08575:230 97.06482:120 97.1012:120 99.04232…
88	trans-Ferulic acid	C₁₀H₁₀O₄	[M+H-H₂O]⁺	11.642	177.054	177.055	-1.07312	177.05444:10189 178.05779:1502 179.06115:0	50.00588:5 50.0151:75 50.02072:10 51.0231:130 51.99595:5 52.03087:125 53.00238:25 53.03912:25 55.01852:25 55.05481:20 59.04976:10 61.00716:30 62.01501:140 62.8213:5 63.02311:675 64.02654:5 64.99998:5 65.03848:70 66.0101:10 67.05428:10 67.99008:5 68.99775:10 69.07004:10 75.02331:10 76.03141:10 77.03885:325 77.79159:5 78.04664:432 79.02017:5 79.0549:15 79.19953:5 80.02608:10 80.05172:5 80.9757:5 81…
89	2-(14-methylpentadecanoylamino)-3-phenylpropanoic acid	C₂₅H₄₁NO₃	[M+H]⁺	16.406	404.316	404.316	-1.21192	404.31552:4154 405.31887:3009 406.32223:878	55.05435:10 57.06975:30 67.05441:20 69.06955:10 71.08461:20 77.03874:20 79.05486:15 81.07064:20 83.08501:10 85.06409:5 85.10024:10 91.05501:15 93.07091:20 95.08541:30 97.06571:5 97.10223:5 103.05452:35 105.06762:10 106.06692:5 107.04826:15 107.08469:15 109.06456:5 109.09713:10 109.10527:10 110.10425:5 111.00832:5 118.06567:10 119.07494:5 119.08713:5 119.69343:5 120.08099:702 121.02922:5 121.10186…
90	Pheophorbide A	C₃₅H₃₆N₄O₅	[M+H]⁺	16.744	593.274	593.269	8.02334	593.27386:783396 594.27721:345919 595.28057:60881	55.05468:13 67.05429:7 69.06957:7 73.0487:7 79.05561:7 81.07075:13 81.07654:7 83.0502:7 83.08684:13 89.06142:7 91.05615:7 93.06982:13 94.06757:7 95.08352:20 95.08737:13 97.10377:7 101.06097:7 105.07074:7 107.08567:33 109.06756:7 109.10124:7 111.07971:13 117.07236:7 118.06793:7 119.08558:7 120.07987:13 121.02869:7 121.06566:13 121.09828:13 122.09576:7 123.08207:13 123.12111:13 124.11961:7 125.0951…
91	Enoxolone	C₃₀H₄₆O₄	[M+H]⁺	16.893	471.345	471.347	-3.67033	471.34525:9471 472.3486:3337 473.35196:2670	57.07067:60 67.0567:20 69.07041:40 71.05038:20 76.99684:20 79.05358:20 81.07015:60 83.08625:40 85.06317:20 85.09999:20 91.05419:20 93.06979:20 95.05053:40 95.08614:100 97.06443:20 97.10225:20 105.06991:40 107.08588:60 109.09833:20 111.11622:20 119.0863:60 121.06416:20 121.10233:40 123.08029:40 123.11468:20 129.06821:20 131.08298:40 131.08862:40 132.90388:20 133.10184:60 135.07974:20 135.11562:60 …
92	22-Hydoxy-2-hopen-1-one	C₃₀H₄₈O₂	[M+H]⁺	20.12	441.372	441.373	-1.31408	441.37241:42067 442.37576:13289 443.37912:2954	53.03947:20 55.01792:60 55.05458:140 55.05956:20 57.03345:40 57.07192:40 67.05465:140 69.03403:80 69.06993:180 71.04969:60 71.0866:40 77.03807:40 79.05434:80 81.06992:259 83.05036:80 83.08547:100 87.04367:20 91.05509:100 93.0704:180 95.04796:81 95.08558:333 97.06545:40 97.10204:60 99.08293:20 105.06947:140 107.07105:20 107.08614:245 107.09806:21 109.06476:41 109.10189:307 111.08198:60 111.11781:6…
93	17(21)-Hopen-6-one	C₃₀H₄₈O	[M+H]⁺	20.273	425.377	425.378	-1.57507	425.3765:9710 426.37985:4659 427.38321:1082	51.02533:10 53.04004:10 55.0543:80 57.03185:20 57.06979:30 59.04971:10 67.05414:40 69.06979:140 69.07615:20 71.05076:20 71.08556:20 77.03859:20 79.05512:40 81.0699:150 83.08575:60 85.06722:10 91.05384:30 93.07011:70 95.05027:10 95.08577:160 97.06875:10 97.10162:30 99.08011:30 105.07064:100 107.08531:100 107.09576:20 108.08604:10 109.06336:20 109.1002:150 110.10402:10 111.07986:30 111.11621:30 117…
*Identified by comparison with authentic reference standard

## Sheet: Supplementary Table S2
Supplementary Table S2. Detailed information and chemical structures of the 18 therapeutic core components used as the input foundation for network pharmacology analysis.
No.	Compound Name	PubChem CID	Canonical SMILES
1	Kaempferol	5280863	C1=CC(=CC=C1C2=C(C(=O)C3=C(C=C(C=C3O2)O)O)O)O
2	Quercetin-3-O-rutinoside (Rutin)	5280805	C[C@H]1[C@@H]([C@H]([C@H]([C@@H](O1)OC[C@@H]2[C@H]([C@@H]([C@H]([C@@H](O2)OC3=C(OC4=CC(=CC(=C4C3=O)O)O)C5=CC(=C(C=C5)O)O)O)O)O)O)O)O
3	Kaempferol-3-O-glucoside	24211971	C1=CC(=CC=C1C2=C(C(=O)C3=C(C=C(C=C3O2)O)O)O[C@H]4C([C@@H]([C@@H](C(O4)CO)O)O)O)O
4	4-Coumarate	637542	C1=CC(=CC=C1/C=C/C(=O)O)O
5	Isorhamnetin-3-O-rutinoside	5481232	C[C@H]1[C@@H]([C@H]([C@H]([C@@H](O1)OC[C@@H]2[C@H]([C@@H]([C@H]([C@@H](O2)OC3=C(OC4=CC(=CC(=C4C3=O)O)O)C5=CC(=C(C=C5)O)OC)O)O)O)O)O)O
6	(Z)-5,8,11-trihydroxyoctadec-9-enoic acid	24096399	CCCCCCCC(/C=C\\C(CCC(CCCC(=O)O)O)O)O
7	Isorhamnetin	5281654	COC1=C(C=CC(=C1)C2=C(C(=O)C3=C(C=C(C=C3O2)O)O)O)O
8	Sinensetin	145095	COC1=C(C=C(C=C1)C2=CC(=O)C3=C(C(=C(C=C3O2)OC)OC)OC)OC
9	Tigogenin	99516	C[C@@H]1CC[C@@]2([C@H]([C@H]3[C@@H](O2)C[C@@H]4[C@@]3(CC[C@H]5[C@H]4CC[C@@H]6[C@@]5(CC[C@@H](C6)O)C)C)C)OC1
10	Kaempferol-7-O-glucoside	10095180	C1=CC(=CC=C1C2=C(C(=O)C3=C(C=C(C=C3O2)O[C@H]4[C@@H]([C@H]([C@@H]([C@H](O4)CO)O)O)O)O)O)O
11	Triacetylresveratrol	5962587	CC(=O)OC1=CC=C(C=C1)/C=C/C2=CC(=CC(=C2)OC(=O)C)OC(=O)C
12	Apigenin 7-O-glucuronide	5319484	C1=CC(=CC=C1C2=CC(=O)C3=C(C=C(C=C3O2)O[C@H]4[C@@H]([C@H]([C@@H]([C@H](O4)C(=O)O)O)O)O)O)O
13	Nobiletin	72344	COC1=C(C=C(C=C1)C2=CC(=O)C3=C(O2)C(=C(C(=C3OC)OC)OC)OC)OC
14	Kaempferol glucuronide	5318759	C1=CC(=CC=C1C2=C(C(=O)C3=C(C=C(C=C3O2)O)O)O[C@H]4[C@@H]([C@H]([C@@H]([C@H](O4)C(=O)O)O)O)O)O
15	5,6,7-trimethoxy-2-(4-methoxyphenyl)chromen-4-one	96118	COC1=CC=C(C=C1)C2=CC(=O)C3=C(C(=C(C=C3O2)OC)OC)OC
16	Kaempferol 3-rutinoside 4'-glucoside	45359993	C[C@H]1[C@@H]([C@H]([C@H]([C@@H](O1)OC[C@@H]2[C@H]([C@@H]([C@H]([C@@H](O2)OC3=C(OC4=CC(=CC(=C4C3=O)O)O)C5=CC=C(C=C5)O[C@H]6[C@@H]([C@H]([C@@H]([C@H](O6)CO)O)O)O)O)O)O)O)O)O
17	Resveratrol	445154	C1=CC(=CC=C1/C=C/C2=CC(=CC(=C2)O)O)O
18	Apigenin	5280443	C1=CC(=CC=C1C2=CC(=O)C3=C(C=C(C=C3O2)O)O)O
